# Supplementary material for: Applications and Prospects of CRISPR/Cas9-Mediated Base Editing in Plant Breeding
Source: Curr Issues Mol Biol. 2023 Jan 19;45(2):918–35. doi: 10.3390/cimb45020059 (PMC9955079; doi:10.3390/cimb45020059)
Supplement: Supplementary file 1 [file cimb-45-00059-s001.zip]

Archive with 1 entries (1 files):
- cimb-2150785-supplementary.pdf
